# Supplementary material for: Genome analyses provide insights into the evolution and adaptation of the eukaryotic Picophytoplankton Mychonastes homosphaera
Source: BMC Genomics. 2020 Jul 11;21:477. doi: 10.1186/s12864-020-06891-6 (PMC7354681; doi:10.1186/s12864-020-06891-6)
Supplement: Supplementary file 1 — Additional file 1: Supplementary Table 1. BUSCO forecast statistics. Supplementary Table 2. SSR classification statistics. Supplementary Table 3. List of conserved genes in chloroplast. Supplementary Table 4. List of conserved genes in mitochondria. Supplementary Table 5. carbon meth genes. Supplementary Table 6. Genes involved in nitrogen assimilation up to ammonium. Supplementary Table 7. Thiamine biosynthesis genes. Supplementary Table 8. Lipid metabolic gene comparison. Supplementary Table 9. Starch biosynthesis genes. Supplementary Table 10. non-mevalonate pathway (DXP) genes. Supplementary Table 11. NUMTs List of Mychonastes sp. and other phytoplankton. Supplementary Table 12. NUPTs List of Mychonastes sp. and other phytoplankton. Supplementary Table 13. The versions of major software and database. Supplementary Table 14. Sources of 18S rDNA sequences. Supplementary Table 15. Sources of genomic sequences. [file 12864_2020_6891_MOESM1_ESM.xlsx]

## Sheet: 1
Supplementary Table 1 BUSCO forecast statistics
Type	Number	Percent (%)
Complete BUSCOs (C)	271	89.4
Complete and single-copy BUSCOs (S)	270	89.2
Complete and duplicated BUSCOs (D)	1	0.3
Fragmented BUSCOs (F)	8	2.6
Missing BUSCOs (M)	24	8
Total BUSCO groups searched	303	100

## Sheet: 2
Supplementary Table 2 SSR classification statistics
Type	Unit size(repeat number)	Number
p1	1(>=10)	6602
p2	2(>=6)	9705
p3	3(>=5)	35899
p4	4(>=5)	281
p5	5(>=5)	56
p6	6(>=5)	473
Type：SSR type. p1:single base repeat type; p2:double base repeat type; p3:triple base repeat type, and so on.
Unit size: The base repeat number of SSR.
repeat number: The minimum repeats number of unit size;

## Sheet: 3
Supplementary Table 3 List of conserved genes in chloroplast
	Mychonastes homosphaera	Monoraphidium neglectum	Raphidocelis subcapitata	Chlamydomonas reinhardtii	Micromonas commoda	Ostreococcus tauri
Total number of gene	113	107	105	116	87	95
Protein-coding genes	72	70	69	77	55	62
atpA	1	1	1	1	1	1
atpB	1	1	1	1	0	2
atpE	1	1	1	1	1	1
atpF	1	2	1	1	1	1
atpH	1	1	1	1	1	1
atpI	1	1	1	1	1	1
ccsA	1	1	1	1	0	0
cemA	1	1	1	1	0	0
chlB	1	1	1	1	0	0
chlL	1	1	1	1	0	0
chlN	1	1	1	1	0	0
clpP	1	1	1	1	1	1
ftsH	1	1	1	0	0	0
infA	1	1	1	0	1	1
petA	1	1	1	1	1	1
petB	1	1	1	1	1	1
petD	1	1	1	1	0	0
petG	1	1	1	1	1	1
petL	1	1	1	1	0	0
psaA	2	1	1	3	1	1
psaB	1	1	1	1	1	1
psaC	1	1	1	1	1	1
psaI	0	0	0	0	1	1
psaJ	1	1	1	1	1	1
psaM	0	0	0	0	1	1
psbA	2	2	2	10	2	2
psbB	1	1	1	1	1	1
psbC	1	1	1	1	1	1
psbD	1	1	1	1	1	1
psbE	1	1	1	1	1	1
psbF	1	1	1	1	1	1
psbH	1	1	1	1	1	1
psbI	1	1	1	1	1	1
psbJ	1	1	1	1	1	1
psbK	1	1	1	1	1	1
psbL	1	1	1	1	1	1
psbM	1	1	1	1	0	0
psbN	1	1	1	1	1	1
psbT	2	1	1	1	1	1
psbZ	1	1	1	1	0	0
rbcL	1	1	1	1	1	1
rpl12	1	1	1	0	0	0
rpl14	1	1	1	1	1	1
rpl16	1	1	1	1	1	1
rpl2	1	1	1	1	1	1
rpl20	1	1	1	1	1	1
rpl23	1	1	1	1	1	1
rpl32	1	0	0	0	1	1
rpl36	1	1	1	1	0	1
rpl5	1	1	1	1	1	1
rpoA	1	1	1	1	1	1
rpoBa	1	1	1	2	3	1
rpoBb	1	1	1
rpoC1	1	1	1	2	0	1
rpoC2	1	1	1	1	0	1
rps11	1	1	1	1	1	1
rps12	1	1	1	1	1	1
rps14	1	1	1	1	1	1
rps18	1	1	1	1	1	1
rps19	1	1	1	1	1	1
rps2a	1	1	1	2	1	1
rps2b	0	0	0
rps3	1	1	1	1	2	1
rps4	1	1	1	1	0	1
rps7	1	1	1	1	1	1
rps8	1	1	1	1	1	1
rps9	1	1	1	1	1	1
tufA	1	1	1	1	1	1
ycf1	1	1	1	0	0	0
ycf12	1	1	1	1	0	1
ycf3	1	1	1	1	1	1
ycf4	1	1	1	1	0	0
ycf9	0	0	0	0	0	1
ORF1995	0	0	0	1	0	0
ORF2971	0	0	0	1	0	0
ORF1260	0	0	0	0	0	1
ORF537	0	0	0	0	0	1
rRNAs	6	6	6	10	6	6
rrs	2	2	2	2	3	2
rrl	2	2	2	2	2	2
rrf	2	2	2	0	1	2
rr3	0	0	0	2	0	0
rr5	0	0	0	2	0	0
rr7	0	0	0	2	0	0
tRNAs	35	31	30	29	26	27
trnA(UGC)	3	2	2	2	2	2
trnC(GCA)	1	1	1	1	1	1
trnD(GUC)	1	1	1	1	1	1
trnE(UUC)	2	2	2	2	1	1
trnF(GAA)	1	1	1	1	1	1
trnG(GCC)	1	1	1	2	1	1
trnG(UCC)	0	1	1		0	0
trnH(GUG)	2	1	1	1	0	1
trnI(GAU)	2	2	2	2	2	2
trnK(UUU)	1	1	1	1	1	1
trnL(UAA)	1	1	1	2	3	3
trnL(UAG)	0	1	1
trnMe(CAU)	3	2	2	3	3	2
trnMf(CAU)	1	1	1
trnN(GUU)	1	2	1	1	1	1
trnP(UGG)	1	1	1	1	1	1
trnP(GGG)	1	0	0
trnQ(UUG)	2	1	1	1	1	1
trnR(ACG)	1	1	1	1	2	2
trnR(UCU)	1	1	1	1
trnS(GCU)	2	2	2	1	2	2
trnS(UGA)	0	1	1	1
trnT(GGU)	3	0	0	1	1	1
trnT(UGU)	1	1	1	0
trnV(UAC)	1	1	1	1	0	1
trnW(CCA)	1	1	1	1	1	1
trnY(GUA)	1	1	1	1	1	1

## Sheet: 4
Supplementary Table 4 List of conserved genes in mitochondria
	Mychonastes homosphaera	Monoraphidium neglectum	Raphidocelis subcapitata	Chlamydomonas reinhardtii	Micromonas commoda	Ostreococcus tauri
Total number of gene	41	42	45	25	79	77
Protein-coding genes	13	13	13	8	39	43
cox1	1	1	1	1	2	2
cox2	0	0	0	0	1	1
cox2a	1	1	1	0	0	0
cox3	1	1	1	0	1	1
cob	1	1	1	1	1	0
cytb	0	0	0	0	0	2
nad1	1	1	1	1	2	1
nad2	1	1	1	1	1	1
nad3	1	1	1	0	1	1
nad4	1	1	1	1	1	1
nad4L	1	1	1	0	1	2
nad5	1	1	1	1	1	1
nad6	1	1	1	1	2	1
nad7	0	0	0	0	1	1
nad9	0	0	0	0	1	1
atp1	0	0	0	0	0	1
atp4	0	0	0	0	2	0
atp6	1	1	1	0	2	1
atp8	0	0	0	0	2	2
atp9	1	1	1	0	1	1
rtl	0	0	0	1	0	0
mtt2	0	0	0	0	1	0
rpl14	0	0	0	0	1	1
rpl16	0	0	0	0	1	1
rpl5	0	0	0	0	1	1
rpl6	0	0	0	0	1	1
rps10	0	0	0	0	1	1
rps11	0	0	0	0	1	1
rps12	0	0	0	0	1	1
rps13	0	0	0	0	1	1
rps14	0	0	0	0	1	1
rps19	0	0	0	0	1	1
rps2	0	0	0	0	1	1
rps3	0	0	0	0	1	1
rps4	0	0	0	0	1	1
rps7	0	0	0	0	1	1
rps8	0	0	0	0	1	1
ndhk	0	0	0	0	0	1
ORF129	0	0	0	0	0	2
ORF153	0	0	0	0	0	1
Ymf16	0	0	0	0	0	1
Ymf39	0	0	0	0	0	2
rRNAs	6	6	6	14	6	6
rrs1	1	1	1	1	2	2
rrs2	1	1	1	1	2	2
rrs3	0	0	0	1	0	0
rrs4	0	0	0	1	0	0
rrl1	1	1	1	1	1	1
rrl2	1	1	1	2	1	1
rrl3	1	1	1	2	0	0
rrl4	1	1	1	1	0	0
rrl5	0	0	0	1	0	0
rrl6	0	0	0	1	0	0
rrl7	0	0	0	1	0	0
rrl8	0	0	0	1	0	0
tRNAs	22	23	26	3	34	28
trnA(UGC)	1	1	1	0	1	1
trnC(GCA)	1	1	1	0	1	1
trnD(GUC)	1	1	1	0	1	1
trnE(UUC)	1	1	1	0	2	1
trnF(AAA)	0	0	1	0	0	2
trnF(GAA)	1	1	1	0
trnG(GCC)	0	0	1	0	3	2
trnG(UCC)	1	1	1	0
trnH(GUG)	1	1	1	0	1	1
trnI(GAU)	1	1	1	0	2	1
trnK(UUU)	1	1	1	0	1	1
trnL(AAG)	0	0	1	0	3	3
trnL(CAA)	1	1	1	0
trnL(CAG)	0	0	1	0
trnL(UAG)	1	1	0	0
trnL(GAG)	0	0	0	0
trnL(UAA)	0	0	0	0
trnM(CAU)	2	2	2	1	4	3
trnN(GUU)	1	1	1	0	2	1
trnP(AGG)	1	0	1	0	1	1
trnP(UGG)	0	1	1	0
trnQ(UUG)	1	1	1	1	1	1
trnR(ACG)	1	1	1	0	3	2
trnR(TCT)	0	0	0	0
trnS(GCU)	1	1	1	0	3	2
trnS(GGA)	1	1	1	0
trnS(UGA)	0	0	0	0
trnV(UAC)	1	2	1	0	1	1
trnW(CCA)	1	1	1	1	2	1
trnY(GUA)	1	1	1	0	1	2

## Sheet: 5
Supplementary Table 5 carbon meth genes
Enzyme	Description	gene number in Mychonastes.sp	EC number
carbon assimilation
bicarbonate transporter	BCT	1
carbonic anhydrase	CA	1	4.2.1.1
Calvin cycle
Rubiscob	rbcS	1	4.1.1.39
phosphoglycerate kinase	PGK	1	2.7.2.3
glyceraldehyde-3-phosphate dehydrogenase	GAPA	1	1.2.1.13
fructose-bisphosphate aldolase	ALDO	4	4.1.2.13
fructose-1,6-bisphosphatase	FBP	2	3.1.3.11
transketolase	TKTA	1	2.2.1.1
seduheptulose-bisphosphatase	fbp-SEBP	2	3.1.3.37
ribose 5-phosphate isomerase	rpiA	2	5.3.1.6
phosphoribulokinase	prkB	1	2.7.1.19
triose-phosphate isomerase	hisA	1	5.3.1.1
ribulose-phosphate 3-epimerase	RPE	2	5.1.3.1
C4 cycle
malate dehydrogenase (NAD/NADP)	MDH2	4	1.1.1.37/82
malic enzyme (NAD/NADP)	maeB	2	1.1.1.39/40
aspartate aminotransferase	ASP5	2	2.6.1.1
phosphoenolpyruvate carboxykinase	pckA	4	4.1.1.49
phosphoenolpyruvate carboxylase	ppc	2	4.1.1.31
malate dehydrogenase (oxaloacetate-decarboxylating) (NADP+)	maeB	1	1.1.1.40
pyruvate, phosphate dikinase	ppdK	1	2.7.9.1
alanine transaminase	GGAT	2	2.6.1.2
fructokinase	fructokinase	4	2.7.1.4

## Sheet: 6
Supplementary Table 6 Genes involved in nitrogen assimilation up to ammonium
Functiong	EC number	genes number
Assimilation
NAD(P)H nitrate reductase	EC:1.7.1.1 1.7.1.2 1.7.1.3	1
Ferredoxin nitrite reductase	EC:1.7.7.1	1
Transport
Histidine or peptide:H+ symporter	2.A.17.2.3/2.A.17.3.2	3
Ntrate/nitrite transporter	K02575	2
Ammonium transporter	K03320	2
Urea Cycle
carbamoyl-phosphate synthetase I large subunit	EC:6.3.5.5	1
carbamoyl-phosphate synthetase I small subunit	EC:6.3.5.5	1
ornithine carbamoyltransferase	EC:2.1.3.3	1
argininosuccinate synthetase	EC:6.3.4.5	1
argininosuccinate lyase	EC:4.3.2.1	1
arginase	EC:3.5.3.1	0

## Sheet: 7
Supplementary Table 7 Thiamine biosynthesis genes
Enzyme	Description	EC number	gene number in Mychonastes homosphaera
THIC	phosphomethylpyrimidine synthase	EC:4.1.99.17	evm.model.Contig2.533
THIDE	thiamine-phosphate diphosphorylase	EC:2.7.1.49 2.7.4.7 2.5.1.3	evm.model.Contig4.159
THIM	hydroxyethylthiazole kinase	EC:2.7.1.50	evm.model.Contig8.30
THIN	thiamine pyrophosphokinase	EC:2.7.6.2	evm.model.Contig7.240

## Sheet: 8
Supplementary Table 8 Lipid metabolic gene comparison
	Mychonastes homosphaera	Monoraphidium neglectum	Raphidocelis subcapitata	Chlamydomonas reinhardtii	Micromonas commoda	Ostreococcus tauri
Total number of gene	6649	16761	13383	14411	10056	8166
Fatty acid biosynthesis
ACC	7	11	7	7	3	3
MAT	1	3	2	2	2	2
KAS3	1	1	1	1	1	1
KAR	8	13	15	15	9	5
HD	1	1	1	1	1	1
EAR	1	0	1	1	1	1
PAH	1	1	1	1	1	1
OAH	1	2	2	1	2	1
KAS1	2	2	2	2	2	2
KAS2	3	6	3	4	5	5
Total	26	40	35	35	27	22
glycerolipid metabolism
GK	1	1	2	1	1	2
GPAT	2	2	2	3	2	2
AGPAT	3	6	4	3	4	4
PP	3	4	3	2	2	2
DGAT	5	6	11	5	5	5
PDAT	1	1	2	1	1	1
TAG	1	3	2	1	1	2
DGAT1	1	1	2	0	0	0
DGAT2	4	5	8	5	5	4
Total	21	29	36	21	21	22

## Sheet: 9
Supplementary Table 9 Starch biosynthesis genes
Enzyme	Description	EC number	gene number in Mychonastes homosphaera
Starch synthesis
glgC	glucose-1-phosphate adenylyltransferase	EC:2.7.7.27	2
glgA	starch synthase	EC:2.4.1.21	4
WAXY	granule-bound starch synthase	EC:2.4.1.242	2
glgB	glucan branching enzyme	EC:2.4.1.18	2
ISA	isoamylase	EC:3.2.1.68	3
Starch degradation
amyA	alpha-amylase	EC:3.2.1.1	2
R1	alpha-glucan, water dikinase	EC:2.7.9.4	3
PWD	phosphoglucan, water dikinase	EC:2.7.9.5	1
ISA	isoamylase	EC:3.2.1.68	3
amyB	beta-amylase	EC:3.2.1.2	1
glgP	starch phosphorylase	EC:2.4.1.1	1
malQ	4-alpha-glucanotransferase	EC:2.4.1.25	2

## Sheet: 10
Supplementary Table 10 non-mevalonate pathway (DXP) genes
Enzyme	Description	EC number	gene number in Mychonastes homosphaera
DXS	1-deoxy-D-xylulose-5-phosphate synthase	EC:2.2.1.7	evm.model.Contig3.394
DXR	1-deoxy-D-xylulose-5-phosphate reductoisomerase [EC:1.1.1.267]	EC:1.1.1.267	evm.model.Contig2.211
CMS	2-C-methyl-D-erythritol 4-phosphate cytidylyltransferase	EC:2.7.7.60	evm.model.Contig3.91
CMK	4-diphosphocytidyl-2-C-methyl-D-erythritol kinase	EC:2.7.1.148	evm.model.Contig2.383
MCS	2-C-methyl-D-erythritol 2,4-cyclodiphosphate synthase	EC:4.6.1.12	evm.model.Contig6.383
HDR	(E)-4-hydroxy-3-methylbut-2-enyl-diphosphate synthase	EC:1.17.7.1 1.17.7.3	evm.model.Contig11.132
HDS	4-hydroxy-3-methylbut-2-en-1-yl diphosphate reductase	EC:1.17.7.4	evm.model.Contig1.182
IDI	isopentenyl-diphosphate delta-isomerase	EC:5.3.3.2	evm.model.Contig12.27

[truncated: 5 more sheets: 11, 12, 13, 14, 15]
